# Supplementary material for: Effects of a 12-Week Exercise Intervention on Primitive Reflex Retention and Social Development in Children with ASD and ADHD
Source: Children (Basel). 2025 Jul 28;12(8):987. doi: 10.3390/children12080987 (PMC12384944; doi:10.3390/children12080987)
Supplement: Supplementary file 1 [file children-12-00987-s001.zip]

Archive with 1 entries (1 files):
- children-3779828-supplementary.pdf
